# Supplementary material for: Salmon Nasal Cartilage Proteoglycan Ameliorate Joint Pain and Cartilage Degradation by Regulating Catabolic and Anabolic Homeostasis in MIA-Induced Osteoarthritis
Source: Nutrients. 2026 Jan 5;18(1):176. doi: 10.3390/nu18010176 (PMC12788049; doi:10.3390/nu18010176)
Supplement: Supplementary file 1 [file nutrients-18-00176-s001.zip]

Archive with 1 entries (1 files):
- nutrients-4047531-supplementary.pdf
